# Supplementary material for: Influence of Ionic Strength and Temperature on the Adsorption of Reactive Black 5 Dye by Activated Carbon: Kinetics, Mechanisms and Thermodynamics
Source: Molecules. 2025 Jun 14;30(12):2593. doi: 10.3390/molecules30122593 (PMC12195980; doi:10.3390/molecules30122593)
Supplement: Supplementary file 1 [file molecules-30-02593-s001.zip]

Archive with 1 entries (1 files):
- molecules-3549217-supplementary.pdf
